# Supplementary material for: Mortality before and during the COVID-19 pandemic in Manhiça district, Southern Mozambique
Source: Popul Health Metr. 2026 Mar 18;23(Suppl 2):76. doi: 10.1186/s12963-025-00449-y (PMC13001221; doi:10.1186/s12963-025-00449-y)
Supplement: Supplementary file 2 — Supplementary Material 2 [file 12963_2025_449_MOESM2_ESM.xlsx]

## Sheet: Additional table A
	Table A: Sex-stratified analysis of overall mortality risk before and during the COVID-19 pandemic in the Manhiça district
	Sub-sample	Characteristic	Female unadjusted		Male unadjusted		Female Adjusted		Male Adjusted
			HR (95%CI)	p-value	HR (95%CI)	p-value	HR (95%CI)	p-value	HR (95%CI)	p-value
	Overall	Pre-Covid-19 period	0.90 (0.88; 0.93)	< 0.001	0.93 (0.90; 0.96)	< 0.001	1.01 (0.97 - 1.04)	0.694	1.00 (0.97 - 1.04)	0.837
		First year of COVID-19	0.87 (0.79; 0.96)	0.006	0.84 (0.76; 0.93)	< 0.001	0.86 (0.77 - 0.95)	0.004	0.83 (0.74 - 0.94)	0.002
		Second year of COVID-19	1.14 (1.03; 1.27)	0.011	1.15 (1.03; 1.28)	0.014	1.18 (1.05 - 1.32)	0.004	1.18 (1.04 - 1.34)	0.009
	Note: Estimated through Cox proportional hazards model
	HR-Hazard ratio

## Sheet: Additional table B
	Table B: Sex-stratified analysis of mortality risk among children under 5 years in the Manhiça district during the COVID-19 pandemic
	Sub-sample	Characteristic	Female unadjusted		Male unadjusted		Female Adjusted		Male Adjusted
			HR (95%CI)	p-value	HR (95%CI)	p-value	HR (95%CI)	p-value	HR (95%CI)	p-value
	Under-5	Pre-Covid-19 period	1.00 (0.93; 1.09)	0.94032	0.95 (0.88; 1.03)	0.223	1.03 (0.95; 1.11)	0.52144	0.96 (0.89; 1.04)	0.325
		First year of COVID-19	0.63 (0.48; 0.84)	0.00122	0.84 (0.66; 1.07)	0.161	0.63 (0.48; 0.82)	0.000859	0.84 (0.66; 1.07)	0.156
		Second year of COVID-19	1.19 (0.87; 1.64)	0.27046	1.12 (0.86; 1.47)	0.388	1.18 (0.86; 1.62)	0.313041	1.13 (0.87; 1.48)	0.361
	Under-5	SES category
		Lower	1		1		1		1
		Middle	0.87 (0.72; 1.05)	0.1157	0.97 (0.82; 1.14)	0.685	0.87 (0.72; 1.05)	0.149163	0.98 (0.82; 1.16)	0.788
		Higher	0.78 (0.63; 0.97)	0.0246	0.89 (0.73; 1.08)	0.219	0.78 (0.63; 0.97)	0.025788	0.89 (0.73; 1.08)	0.231
	Note: Estimated through Cox proportional hazards models
	HR-Hazard ratio

## Sheet: Additional table C
	Table C: Sex-stratified analysis of mortality risk among individuals aged 5-14 years in the Manhiça district during the COVID-19 pandemic
	Sub-sample	Characteristic	Female unadjusted		Male unadjusted		Female Adjusted		Male Adjusted
			HR (95%CI)	p-value	HR (95%CI)	p-value	HR (95%CI)	p-value	HR (95%CI)	p-value
	5-14	Pre-Covid-19 period	0.72 (0.58; 0.88)	0.00122	0.94 (0.82; 1.08)	0.4084	0.73 ( 0.60; 0.89 )	0.003	0.97 ( 0.84; 1.12 )	0.66
		First year of COVID-19	1.69 (0.93; 3.06)	0.084	0.66 (0.41; 1.06)	0.0857	1.66 ( 0.92; 2.97 )	0.095	0.65 ( 0.41; 1.05 )	0.074
		Second year of COVID-19	0.66 (0.34; 1.26)	0.209	0.85 (0.47; 1.51)	0.5726	0.66 ( 0.35; 1.27 )	0.215	0.85 ( 0.48; 1.52 )	0.588
	5-14	SES category
		Lower	1		1		1		1
		Middle	0.85 (0.57; 1.27)	0.4242	0.79 (0.57; 1.11)	0.175	0.89 ( 0.59; 1.33 )	0.573	0.82 ( 0.59; 1.15 )	0.251
		Higher	0.61 (0.37; 0.99)	0.0439	0.84 (0.58; 1.20)	0.333	0.62 ( 0.38; 1.01 )	0.053	0.85 ( 0.59; 1.22 )	0.375
	Note: Estimated through Cox proportional hazards models
	HR-Hazard ratio

## Sheet: Additional table D
	Table D: Sex-stratified analysis of mortality risk among individuals aged 15-49 years in the Manhiça district during the COVID-19 pandemic
	Sub-sample	Characteristic	Female unadjusted		Male unadjusted		Female Adjusted		Male Adjusted
			HR (95%CI)	p-value	HR (95%CI)	p-value	HR (95%CI)	p-value	HR (95%CI)	p-value
	15-49	Pre-Covid-19 period	0.85 ( 0.80; 0.90 )	< .001	0.94 ( 0.82; 1.09 )	0.408	0.94 ( 0.88; 1.00 )	0.032	1.01 ( 0.95; 1.07 )	0.776
		First year of COVID-19	0.67 ( 0.55; 0.82 )	< .001	0.66 ( 0.41; 1.06 )	0.086	0.64 ( 0.52; 0.78 )	< .001	0.77 ( 0.65; 0.92 )	0.003
		Second year of COVID-19	1.08 ( 0.86; 1.36 )	0.525	0.85 ( 0.47; 1.51 )	0.573	1.09 ( 0.87; 1.38 )	0.458	1.00 ( 0.82; 1.23 )	0.966
	15-49	SES category
		Lower	1		1		1		1
		Middle	0.58 ( 0.51; 0.66 )	< .001	0.71 ( 0.63; 0.81 )	< .001	0.60 (0.53,0.69)	< .001	0.73 (0.65; 0.82)	< .001
		Higher	0.63 ( 0.54; 0.72 )	< .001	0.63 ( 0.54; 0.72 )	< .001	0.65 (0.56,0.75)	< .001	0.63 (0.55; 0.73)	< .001
	Note: Estimated through Cox proportional hazards models
	HR-Hazard ratio

## Sheet: Additional table  E
	Table E: Sex-stratified analysis of mortality risk among individuals aged 50-64 years in the Manhiça district during the COVID-19 pandemic
	Sub-sample	Characteristic	Female unadjusted		Male unadjusted		Female Adjusted		Male Adjusted
			HR (95%CI)	p-value	HR (95%CI)	p-value	HR (95%CI)	p-value	HR (95%CI)	p-value
	50-64	Pre-Covid-19 period	0.92 ( 0.85; 1.00 )	0.073	0.93 ( 0.85; 1.01 )	0.085	1.08 ( 0.99; 1.19 )	0.08	1.02 ( 0.93; 1.12 )	0.606
		First year of COVID-19	0.93 ( 0.73; 1.20 )	0.586	0.94 ( 0.72; 1.21 )	0.615	0.86 ( 0.67; 1.10 )	0.227	0.91 ( 0.70; 1.18 )	0.477
		Second year of COVID-19	1.09 ( 0.83; 1.44 )	0.518	1.03 ( 0.78; 1.37 )	0.812	1.13 ( 0.86; 1.49 )	0.365	1.06 ( 0.80; 1.41 )	0.669
	50-64	Occupation
		No occupation	1		1		1		1
		Informal	0.26 ( 0.21; 0.31 )	< .001	0.42 ( 0.35; 0.51 )	< .001	0.23 ( 0.19; 0.29 )	< .001	0.40 ( 0.33; 0.49 )	< .001
		Formal	0.37 ( 0.23; 0.59 )	< .001	0.51 ( 0.40; 0.66 )	< .001	0.36 ( 0.22; 0.58 )	< .001	0.54 ( 0.42; 0.70 )	< .001
	50-64	SES category
		Lower	1		1		1		1
		Middle	0.89 ( 0.75; 1.07 )	0.213	0.60 ( 0.50; 0.72 )	< .001	0.86 ( 0.72; 1.03 )	0.102	0.60 ( 0.50; 0.73 )	< .001
		Higher	0.91 ( 0.73; 1.13 )	0.412	0.64 ( 0.52; 0.80 )	< .001	0.78 ( 0.62; 0.98 )	0.041	0.59 ( 0.47; 0.73 )	< .001
	Note: Estimated through Cox proportional hazards models
	HR-Hazard ratio

## Sheet: Additional table  F
	Table F: Sex-stratified analysis of mortality risk among individuals aged 65 + years in the Manhiça district during the COVID-19 pandemic
	Sub-sample	Characteristic	Female unadjusted		Male unadjusted		Female Adjusted		Male Adjusted
			HR (95%CI)	p-value	HR (95%CI)	p-value	HR (95%CI)	p-value	HR (95%CI)	p-value
	65-+	Pre-Covid-19 period	0.93 ( 0.88; 0.98 )	0.003	0.94 ( 0.89; 1.01 )	0.062	1.02 ( 0.97; 1.08 )	0.374	1.02 ( 0.96; 1.09 )	0.506
		First year of COVID-19	1.04 ( 0.90; 1.21 )	0.548	0.89 ( 0.74; 1.08 )	0.217	1.00 ( 0.87; 1.16 )	0.951	0.87 ( 0.72; 1.05 )	0.13
		Second year of COVID-19	1.21 ( 1.04; 1.40 )	0.011	1.41 ( 1.17; 1.72 )	< .001	1.21 ( 1.05; 1.41 )	0.008	1.43 ( 1.18; 1.74 )	< .001
	65-+	Occupation
		No occupation	1		1		1		1
		Informal	0.40 ( 0.33; 0.49 )	< .001	0.64 ( 0.57; 0.72 )	< .001	0.56 ( 0.51; 0.61 )	< .001	0.65 ( 0.57; 0.73 )	< .001
		Formal	0.54 ( 0.42; 0.70 )	< .001	0.72 ( 0.49; 1.06 )	0.11	2.04 ( 0.76; 5.47 )	0.166	0.73 ( 0.49; 1.08 )	0.137
	65-+	SES category
		Lower	1		1		1		1
		Middle	0.60 ( 0.50; 0.73 )	< .001	0.99 ( 0.87; 1.13 )	0.909	0.99 ( 0.89; 1.10 )	0.857	1.01 ( 0.89; 1.15 )	0.923
		Higher	0.59 ( 0.47; 0.73 )	< .001	1.16 ( 0.98; 1.37 )	0.109	1.17 ( 1.03; 1.34 )	0.028	1.13 ( 0.95; 1.34 )	0.194
	Note: Estimated through Cox proportional hazards models
	HR-Hazard ratio

## Sheet: Additional table G
	Table G: Sex-stratified analysis of mortality risk among individuals aged 18 years and above in the Manhiça district during the COVID-19 pandemic
	Sub-sample	Characteristic	Female unadjusted		Male unadjusted		Female Adjusted		Male Adjusted
			HR (95%CI)	p-value	HR (95%CI)	p-value	HR (95%CI)	p-value	HR (95%CI)	p-value
	≥ 18 years	Pre-Covid-19 period	0.90 (0.87; 0.93)	< 0.001	0.92 (0.89; 0.96)	< 0.001	1.01 (0.98; 1.05)	0.441	1.01 (0.97;1.05)	0.531
		First year of COVID-19	0.90 (0.81; 0.99)	0.039	0.85 (0.76; 0.95)	0.015	0.86 (0.77; 0.95)	0.00335	0.83 (0.74; 0.93)	0.00138
		Second year of COVID-19	1.16 (1.04; 1.30)	0.0104	1.17 (1.03; 1.32)	0.006	1.18 (1.05; 1.32)	0.00398	1.18 (1.05; 1.34)	0.00671
	≥ 18 years	Occupation
		No occupation	1		1		1		1
		Informal	0.43 (0.39; 0.46)	0.044	0.53 (0.49; 0.58)	< 0.001	0.41 (0.37; 0.44)	< 0.001	0.52 (0.48; 0.57)	< 0.001
		Formal	0.34 (0.28; 0.42)	0.51	0.36 (0.32; 0.41)	< 0.001	0.34 (0.27; 0.41)	< 0.001	0.38 (0.33; 0.43)	< 0.001
	≥ 18 years	SES category
		Lower	1		1		1		1
		Middle	0.86 (0.80; 0.93)	< 0.001	0.79 (0.72; 0.86)	< 0.001	0.82 (0.76; 0.89)	< .001	0.83 (0.76; 0.90)	< .001
		Higher	0.99 (0.90; 1.09)	0.821	0.78 (0.70; 0.86)	< 0.001	0.87 (0.79; 0.95)	0.006	0.79 (0.72; 0.88)	< .001
	Note: Estimated through Cox proportional hazards models
	HR-Hazard ratio
